# Supplementary material for: Transcript features alone enable accurate prediction and understanding of gene expression in S. cerevisiae
Source: BMC Bioinformatics. 2013 Oct 15;14(Suppl 15):S1. doi: 10.1186/1471-2105-14-S15-S1 (PMC3852043; doi:10.1186/1471-2105-14-S15-S1)
Supplement: Additional file 3 — Expression dependant scheme regression features. A short description of all the features utilized in the expression dependant scheme. [file 1471-2105-14-S15-S1-S3.xlsx]

## Sheet: Features description
Feature	Description
GC Content	The percentage of nitrogenous bases on a DNA molecule that are either guanine or cytosine - Default value is zero, GC content is normalized by sequence length
	5'UTR: entire 5'UTR and last 40nt of the 5'UTR (2 features) - takes the minimum of 5'UTR length and 40nt
	ORF: entire ORF, and first 100 sliding windows of length 40nt of the ORF (slide of 1nt) (101 features)
	3'UTR: entire 3'UTR and first 40nt of the 3'UTR (2 features)
	ALL: Across entire sequence; last 40nt of 5'UTR and first 40nt of ORF; entire 5'UTR and first 40nt of ORF; entire 5'UTR and entire ORF
	last 40nt of ORF and first 40nt of 3'UTR; last 40nt of ORF and entire 3'UTR; entire ORF and entire 3'UTR (7 features)
Predicted Folding Energy	Rnafold predicts the secondary structure associated with the minimum free energy using the thermodynamic nearest-neighbor approach
	5'UTR: average over sliding windows of entire 5'UTR and last 40nt of the 5'UTR (2 features) - default is NaN for sequences shorter than 20nt
	ORF: average over sliding windows of length 40nt across entire ORF, and first 100 sliding windows of length 40nt of the ORF (slide of 1nt) (101 features) - default is NaN for sequences shorter than 40nt
	3'UTR: average over sliding windows of entire 3'UTR and first 40nt of the 3'UTR (2 features) - default is NaN for sequences shorter than 40nt (there are none like this)
	ALL: average over sliding windows across entire sequence; last 40nt of 5'UTR and first 40nt of ORF; entire 5'UTR and first 40nt of ORF; entire 5'UTR and entire ORF
	last 40nt of ORF and first 40nt of 3'UTR; last 40nt of ORF and entire 3'UTR; entire ORF and entire 3'UTR (7 features)
Max/Mean ATG Context Score	A measure based on the ATG context of the start codon, for all frames seperately and together - Default value is 10 orders of magnitude less than the worse score
	5'UTR: across the entire 5'UTR, and last 30 codons (16 features)
	ORF: across entire ORF , first 200 codons and first 30 codons (24 features)
	3'UTR: across the entire 3'UTR, (for first 30 codons there are too few features) (8 features)
	ALL: last 30 codons of 5'UTR and first 30 codons of ORF; last 30 codons of ORF and first 30 codons of 3'UTR (16 features)
Max/Mean relative ATG Context Score	The context score divided by the context score of the main start ATG of the ORF, for all frames seperately and together - Default value is 10 orders of magnitude less than the worse score
	5'UTR: across the entire 5'UTR, and last 30 codons (16 features)
	ORF: across entire ORF , first 200 codons and first 30 codons (24 features)
	3'UTR: across the entire 3'UTR, (for first 30 codons there are too few features) (8 features)
	ALL: last 30 codons of 5'UTR and first 30 codons of ORF; last 30 codons of ORF and first 30 codons of 3'UTR (16 features)
Number of ATGs	For all frames seperately and together - Default value is 0
	5'UTR: across the entire 5'UTR, and last 30 codons (8 features)
	ORF: across entire ORF , first 200 codons and first 30 codons (12 features)
	3'UTR: across the entire 3'UTR, (for first 30 codons there are too few features) (4 features)
	ALL: last 30 codons of 5'UTR and first 30 codons of ORF; last 30 codons of ORF and first 30 codons of 3'UTR (8 features)
Distance of 1st ATG in the transcript segment from the main START ATG in the ORF	For all frames seperately and together - Default value is 100000
	Across the entire 5'UTR, ORF and 3'UTR respectively (12 features (4 respectively))
Length of the transcript segments
	5'UTR/ORF/3'UTR/Entire sequence (4 features respectively)
The number of uORFs in the UTRs	An Upstream Open Reading Frame (uORF) is a very short Open Reading Frame (ORF) within the UTR, for all frames seperately and together - Default value is zero
	5'UTR: across the entire 5'UTR, and last 30 codons (8 features)
	3'UTR: across the entire 3'UTR, (for first 30 codons there are too few features) (4 features)
	ALL: across the entire 5'UTR allowing ending in the ORF; and last 30 codons allowing ending in the ORF (8 features)
The max/mean length of uORFs	for all frames seperately and together - Default value is zero
	5'UTR: across the entire 5'UTR, and last 30 codons (16 features)
	3'UTR: across the entire 3'UTR, (for first 30 codons there are too few features) (8 features)
	ALL: across the entire 5'UTR and last 30 codons allowing ending in the ORF (16 features)
The max/mean metabolic cost (ATP) for the AA synthesis of uORFs	for all frames seperately and together - Default value is zero
	5'UTR: across the entire 5'UTR, and last 30 codons (16 features)
	3'UTR: across the entire 3'UTR, (for first 30 codons there are too few features) (8 features)
	ALL: across the entire 5'UTR and last 30 codons allowing ending in the ORF (16 features)
The number of shifted ORFs (sORFs) in the coding sequence	The number of shifted truncated ORFs, starting with an alternative ATG and terminating with a stop codon, for all frames seperately and together - Default value is zero
	ORF: across entire ORF , first 200 codons and first 30 codons (12 features)
	ALL: across entire ORF , first 200 codons and first 30 codons allowing ending in the 3'UTR (12 features)
The max/mean length of sORFs	For all frames seperately and together - Default value is zero
	ORF: across entire ORF , first 200 codons and first 30 codons (24 features)
	ALL: across entire ORF , first 200 codons and first 30 codons allowing ending in the 3'UTR (24 features)
The max/mean metabolic cost (ATP) for the AA synthesis of sORFs	For all frames seperately and together - Default value is zero
	ORF: across entire ORF , first 200 codons and first 30 codons (24 features)
	ALL: across entire ORF , first 200 codons and first 30 codons allowing ending in the 3'UTR (24 features)
Number of Base Pairs	Based on the bracket notation of the measured folding energy (PARS) - Default value is zero
	Across the entire 5'UTR, ORF and 3'UTR and entire sequence respectively (4 features respectively)
Coding sequence tAI	The tRNA Adaptation Index gauges the availability of the different tRNA molecules for each codon
	ORF: across entire ORF, and first 100 sliding windows of length 40nt of the ORF (slide of 1nt) (101 features)
Coding sequence CAI	A simple effective measure of synonymous codon usage bias
	ORF: across entire ORF, and first 100 sliding windows of length 40nt of the ORF (slide of 1nt) (101 features)
ATG context score of the main START ATG of the ORF
	Relevant only to the ORF and ALL regressor (1 feature)
TASEP translation rate prediction	Totally Asymmetric Simple Exclusion Process (TASEP) Translation elongation model which predicts the translation rate of a coding sequemce based on the biophysical stochastic nature of the process
	Relevant only to the ORF and ALL regressor (1 feature)
Evolutionary rates	dn, ds, dn/ds
	Relevant only to the ORF and ALL regressor (3 features)
Codon Bias	Frequency of each codon per gene
	Relevant only to the ORF and ALL regressor (64 features)
Codon Bias Pairs	Frequency of consecutive codon pairs per gene
	Relevant only to the ORF and ALL regressor (4096 features)
Amino Acid Bias	Frequency of each amino acid per gene
	Relevant only to the ORF and ALL regressor (20 features)
Amino Acid Bias Pairs	Frequency of consecutive amino acid pairs per gene
	Relevant only to the ORF and ALL regressor (400 features)
Measured Folding Energy (PARS)	The PARS score and the exponent of the PARS score - Relevant only to ALL regressor - Default value is NaN
	Average across the 5'UTR, ORF, 3'UTR and entire transcript (8 features)
	Average for first 40nt of the ORF; last 40nt of 5'UTR; last 40nt of 5'UTR and first 40nt of ORF; entire 5'UTR and first 40nt of ORF; entire 5'UTR and entire ORF (10 features)
	first 40nt of 3'UTR; first 40nt of ORF and first 40nt of 3'UTR; first 40nt of ORF entire 3'UTR; entire ORF and entire 3'UTR (8 features)
The ratio of the length of 5'UTR to the ORF	Relevant only to the ALL regressor
	(1 feature)
The ratio of the length of 3'UTR to the ORF	Relevant only to the ALL regressor
	(1 feature)
The ratio of the length of 5'UTR to the 3'UTR	Relevant only to the ALL regressor
	(1 feature)
Regressor	Total number of features
5'UTR	90 features
ORF	5115 features
3'UTR	50 features
ALL	5432 features
